# Supplementary material for: Promoting early neovascularization by allotransplanted adipose-derived Muse cells in an ovine model of acute myocardial infarction
Source: PLoS One. 2023 Jan 20;18(1):e0277442. doi: 10.1371/journal.pone.0277442 (PMC9858827; doi:10.1371/journal.pone.0277442)
Supplement: S2 File — (XLSX) [file pone.0277442.s002.xlsx]

## Sheet: Hoja1
	IN VIVO						IN VITRO GENE EXPRESSION
	Capillaries							VEGF
		AT-Muse			Vehicle			AT-Muse	ASC
	1638	153.907		1359	111.133			4.10899	0.645123
	1639	165.3		1375	120.727			3.35783	0.59538
	1642	221.267		1366	117.747			5.1111	0.896934
	1641	207.559		1578	97.2748			4.53794	1.37037
	prom	187.008		prom	111.721			7.04067	2.11819
	ds	32.4699		ds	10.4318		prom	4.83131	1.1252
							ds	1.39091	0.634317
	Arterioles							ANG
		AT-Muse			Vehicle			Muse	ASC
	1638	136.557		1359	38.7544			2.83382	0.714051
	1639	131.058		1375	47.3242			3.53526	0.567625
	1642	97.1479		1366	59.3219			3.22276	0.81921
	1641	98.2477		1578	55.9892			1.76236	1.29965
	prom	115.753			50.3474			2.01294	2.31733
	ds	20.9733			9.23594		prom	2.67343	1.14357
							ds	0.764287	0.711247
	KI67+ cells
		AT-Muse			Vehicle			PGF
	1638	7.39555		1359	2.39856			Muse	ASC
	1639	3.39795		1375	2.19868			2.00128	2.05401
	1642	4.79711		1366	2.85542			5.00425	0.488453
	1641	6.54152		1578	2.19868			4.51441	0.979296
	prom	5.53303		prom	2.41283			3.91334	1.01779
	ds	1.78756		ds	0.30974			12.204
							prom	5.52746	1.13489
							ds	3.90244	0.658428
							CHARACTERIZATION OF MUSE CELLS
								SSEA3
								MUSE	ASC
								63.5	11.98
								60.54	17.11
								99.81	14.6
								69.76	18.67
							prom	73.4025	15.59
							ds	18.0197	2.93309
